# Supplementary material for: Associations between Cerebrovascular Function and the Expression of Genes Related to Endothelial Function in Hormonal Migraine
Source: Int J Mol Sci. 2024 Jan 30;25(3):1694. doi: 10.3390/ijms25031694 (PMC10855027; doi:10.3390/ijms25031694)
Supplement: Supplementary file 1 [file ijms-25-01694-s001.zip]

Archive with 1 entries (1 files):
- ijms-2793897-supplementary.pdf
